# Supplementary material for: Fruitomics: The Importance of Combining Sensory and Chemical Analyses in Assessing Cold Storage Responses of Six Peach (Prunus persica L. Batsch) Cultivars
Source: Foods. 2022 Aug 24;11(17):2554. doi: 10.3390/foods11172554 (PMC9455255; doi:10.3390/foods11172554)
Supplement: Supplementary file 1 [file foods-11-02554-s001.zip]

Archive with 2 entries (2 files):
- Supplementary docs- FOR SUBMISSION.pdf
- Table S4- FOR SUBMISSION.xlsx
