# Supplementary material for: Fruitomics: The Importance of Combining Sensory and Chemical Analyses in Assessing Cold Storage Responses of Six Peach (Prunus persica L. Batsch) Cultivars
Source: Foods. 2022 Aug 24;11(17):2554. doi: 10.3390/foods11172554 (PMC9455255; doi:10.3390/foods11172554)
Supplement: Supplementary file 1 [file foods-11-02554-s001.zip › Table S4- FOR SUBMISSION.xlsx]

## Sheet: Table S4
Supplementary Table S4. Output from Weighted Correlation Network Analysis of VOCs and intrinsic quality characters vs Sensorial traits
odor	flavour	Group name	CAS #	RI	1Tr	2Tr	VOC Name	Row Labels	moduleColors	MMack	MMue	MMown	MMeen	MMeenyellow	MMey	MMgenta	MMnk	MMrple	MMd	MMn	MMrquoise	MMllow	p.MMack	p.MMue	p.MMown	p.MMeen	p.MMeenyellow	p.MMey	p.MMgenta	p.MMnk	p.MMrple	p.MMd	p.MMn	p.MMrquoise	p.MMllow	GS.Fruitiness	p.GS.Fruitiness	GS.Crunchiness	p.GS.Crunchiness	GS.Firmness	p.GSGS.Firmness	GS.Sweetness	p.GS.Sweetness	GS.Acidity	p.GS.Acidity	GS.Juiciness	p.GS.Juiciness	GS.Bitterness	p.GS.Bitterness
sweet woody spice clove dry	spicy clove woody nut skin powdery peppery	terpene	87-44-5	1427.7	26.1333	2.82402	Caryophyllene	C145	green	-0.235597	-0.0459764	-0.179393	0.959722	-0.0866913	-0.149856	-0.151665	-0.16258	-0.13176	-0.016091	-0.0739389	-0.124269	-0.0322954	0.166587	0.790036	0.295149	2.53147e-20	0.615148	0.383019	0.377238	0.343447	0.443671	0.925789	0.668241	0.470229	0.851675	-0.272168	0.108306	0.600588	0.000107649	0.380607	0.0220214	-0.456657	0.00511646	0.44195	0.00696232	0.102574	0.551643	0.587	0.000167771
		terpene	460-01-5	1139.83	17.8119	3.32748	Cosmene	C78	green	-0.234212	-0.0431863	-0.179623	0.939995	-0.0864067	-0.146651	-0.151167	-0.161726	-0.132096	-0.0200736	-0.0701142	-0.123406	-0.0320916	0.169165	0.802518	0.294519	1.90582e-17	0.616313	0.393391	0.378825	0.346023	0.442499	0.907492	0.684493	0.47334	0.8526	-0.271274	0.109516	0.598616	0.000114951	0.379358	0.0224975	-0.455158	0.00528291	0.440499	0.00717204	0.102238	0.552957	0.585073	0.000178384
							°Brix	Q1	pink	-0.030132	0.194917	0.0443539	-0.495516	-0.281625	0.438331	-0.120258	0.642852	-0.0596794	-0.327686	-0.00692542	-0.235421	-0.319429	0.861511	0.254622	0.797289	0.00211969	0.0961145	0.00749541	0.484788	2.35893e-05	0.729533	0.0510603	0.968024	0.166913	0.0575612	0.122063	0.478207	-0.151824	0.376731	-0.234766	0.168131	0.694159	2.66088e-06	-0.690799	3.11121e-06	0.328945	0.0501223	-0.621163	5.28467e-05
		non-acetate ester		1587.34	29.9333	2.89746	Pentanoic acid‚ 2‚2‚4-trimethyl-3-carboxyisopropyl‚ isobutyl ester	C161	green	-0.261821	-0.0605432	-0.192588	0.922496	-0.101116	-0.152887	0.0261973	-0.202768	-0.143739	-0.0287971	-0.0710967	0.109429	-0.0337974	0.122944	0.725768	0.260453	1.28872e-15	0.557344	0.37336	0.879453	0.235606	0.402957	0.867591	0.680305	0.525222	0.844858	-0.21964	0.198054	0.573112	0.000258834	0.427193	0.00936112	-0.44581	0.00642981	0.425695	0.00963999	0.0639412	0.71102	0.62847	4.0547e-05
							Acidity	Q2	blue	-0.0908312	-0.701772	0.181724	0.266349	0.393217	-0.0917993	0.0263503	-0.0638703	-0.139689	0.440046	0.029012	0.203355	-0.199468	0.598301	1.85259e-06	0.288815	0.116366	0.0176683	0.594391	0.878754	0.711326	0.416476	0.00723854	0.866612	0.234223	0.243479	-0.276483	0.102605	0.255108	0.1332	0.521735	0.00110092	-0.652244	1.63109e-05	0.603646	9.7147e-05	-0.655345	1.43996e-05	0.75754	8.85728e-08
citrus floral sweet bois de rose woody green blueberry	citrus, orange, lemon, floral, waxy, aldehydic and woody	terpene	78-70-6	1109.75	16.9773	0.36408	Linalool	C69	green	-0.15505	-0.108593	-0.311433	0.6505	0.265335	-0.312891	-0.192444	-0.102111	-0.267795	0.0636838	-0.134065	-0.292849	0.363816	0.366556	0.528411	0.0644673	1.74841e-05	0.117816	0.0631618	0.260816	0.553451	0.114322	0.712133	0.435666	0.0830405	0.0291672	-0.310299	0.0654971	0.632045	3.55295e-05	0.392447	0.0179115	-0.616428	6.25263e-05	0.538797	0.000698264	-0.181437	0.289589	0.443288	0.00677359
							b-carotene	Car1	yellow	0.319198	-0.219821	0.302343	-0.333021	-0.391698	0.414251	0.0293953	0.277428	0.41792	-0.319331	-0.036983	-0.377955	-0.450217	0.057752	0.197674	0.0730936	0.0471819	0.018151	0.0120126	0.864866	0.101388	0.0112033	0.0576422	0.830438	0.0230421	0.0058649	0.389231	0.0189586	-0.250613	0.140413	-0.455977	0.00519137	0.549741	0.000514733	-0.277393	0.101433	0.303239	0.0722058	-0.500671	0.00187109
sweet privet green fresh apple skin banana peel waxy apple	sweet, green, fresh and fruity with a waxy, apple background	acetate ester	2497-18-9	1026.37	14.1367	3.86688	(E)-2-Hexenyl acetate	C41	red	-0.123789	-0.157054	-0.128853	-0.0224632	0.398965	-0.0697013	-0.122192	-0.180778	-0.113317	0.937794	-0.0980851	-0.031027	-0.0272153	0.471958	0.360317	0.45388	0.896536	0.0159374	0.686257	0.47774	0.291375	0.510519	3.45695e-17	0.569277	0.857439	0.874805	-0.513926	0.00134545	-0.0583244	0.735451	0.195417	0.25338	-0.604891	9.31433e-05	0.237463	0.163157	-0.575924	0.000237448	0.412165	0.0124944
tea herbal green wet tobacco leaf metallic woody spicy	cooling minty, camphoraceous, with an herbal and piney nuance	cycloalkane	36431-72-8	1311.79	22.8667	2.8935	Theaspirane	C124	green	-0.197433	-0.0155119	-0.138998	0.753354	-0.0698031	-0.0773471	-0.122119	-0.13938	-0.10646	0.00165473	-0.0669539	-0.0985966	-0.0142461	0.248419	0.928453	0.418809	1.14361e-07	0.685822	0.653881	0.478003	0.417518	0.536589	0.992358	0.69803	0.567255	0.934278	-0.219147	0.199088	0.483588	0.00280843	0.306462	0.0690797	-0.367696	0.0273663	0.355854	0.0331674	0.082592	0.632022	0.472647	0.00360415
		alkane	15869-96-2	947.835	11.766	2.49378	4,5-Dimethyloctane	C13	greenyellow	-0.134588	-0.138051	-0.134618	-0.0346439	0.97894	-0.156508	-0.104379	-0.196122	-0.120143	0.320174	-0.0922143	0.01669	-0.0204206	0.433864	0.422015	0.43376	0.841021	4.78491e-25	0.362009	0.544627	0.251639	0.485209	0.0569494	0.592718	0.923034	0.9059	-0.499574	0.00192172	-0.0625511	0.717041	0.209579	0.219907	-0.602631	0.000100527	0.234662	0.168325	-0.584356	0.000182482	0.425403	0.0096952
green fruity apple pear kiwi unripe banana tropical	green, with fresh to unripe juicy fruity notes reminiscent of apple, pear, kiwi, with tropical nuances	non-acetate ester	35852-46-1	1240.91	20.8667	2.99808	cis-3-Hexenyl valerate	C106	green	-0.183315	-0.0617655	-0.143924	0.832751	-0.06887	-0.161167	-0.120487	-0.123772	-0.101819	-0.0104063	-0.0650806	-0.101361	-0.0349491	0.28454	0.720451	0.402344	3.00081e-10	0.689811	0.347714	0.483951	0.472022	0.554594	0.951968	0.706097	0.556382	0.839639	-0.216217	0.205311	0.477124	0.00325764	0.302365	0.0730721	-0.362781	0.0296636	0.351097	0.0357643	0.0814879	0.636599	0.466329	0.00414753
woody		terpene	6753-98-6	1470.47	27.1333	2.55258	Humulene	C146	green	-0.182611	-0.0620062	-0.143731	0.830189	-0.0686908	-0.161695	-0.120173	-0.123219	-0.101586	-0.0109634	-0.0645328	-0.10111	-0.0351495	0.286426	0.719405	0.402983	3.80539e-10	0.690578	0.346115	0.485097	0.474018	0.555505	0.9494	0.708462	0.557365	0.838731	-0.215655	0.206521	0.475883	0.00335066	0.301578	0.0738586	-0.361837	0.0301222	0.350184	0.0362812	0.0812759	0.637479	0.465116	0.00425958
sweet fruity banana solvent	sweet fruity, banana-iike with a green ripe nuance	acetate ester	123-92-2	883.388	9.68974	3.50958	Isoamyl acetate	C2	green	-0.307311	0.13877	-0.216166	0.588974	0.0808494	-0.228754	-0.0789469	-0.271265	-0.247843	0.500411	-0.150842	0.127856	0.564421	0.0682743	0.41958	0.205421	0.000157492	0.639252	0.179609	0.647182	0.109528	0.144999	0.00188298	0.379863	0.457407	0.000336232	-0.200693	0.240535	0.334199	0.0463582	0.291492	0.0845429	-0.507561	0.00157893	0.268477	0.113367	-0.0876284	0.611317	0.393696	0.0175182
		cycloalkane	3788-32-7	1248.96	21.0667	2.56836	Isobutylcyclopentane	C58	greenyellow	-0.131821	-0.114525	-0.129582	-0.0337584	0.96623	-0.178333	-0.117612	-0.177329	-0.10907	0.19049	-0.0944091	-0.0191524	-0.0329728	0.443458	0.50599	0.451306	0.845035	1.33041e-21	0.298057	0.494515	0.300832	0.526592	0.265781	0.583905	0.91172	0.848599	-0.494666	0.00216334	-0.0561386	0.745029	0.188094	0.271954	-0.582222	0.000195193	0.228563	0.179982	-0.55434	0.000451396	0.396718	0.0165962
		alkene	764-97-6	1062.12	15.4667	2.61642	5-Undecene‚ (E)-	C43	greenyellow	-0.131807	-0.113016	-0.128778	-0.0337001	0.961486	-0.178664	-0.116872	-0.176212	-0.108383	0.18213	-0.0938148	-0.0181285	-0.0336059	0.443507	0.51165	0.454146	0.845299	1.19819e-20	0.297148	0.497255	0.303934	0.529213	0.287721	0.586286	0.916423	0.845726	-0.491552	0.00233005	-0.0557852	0.746582	0.18691	0.275038	-0.578557	0.00021888	0.227124	0.182814	-0.550851	0.000498768	0.394221	0.0173551
creamy oily fatty caramel	milky, creamy with fruity peach-like afternotes	lactone	96-48-0	1248.96	16.4395	2.62368	Butyrolactone	C63	green	-0.162282	-0.0322795	-0.132979	0.417453	0.0791497	-0.0753684	-0.112728	-0.133918	-0.104541	0.127997	-0.044424	-0.0698175	-0.0217043	0.344343	0.851747	0.43943	0.0113036	0.646335	0.662203	0.512731	0.436174	0.544001	0.456909	0.796975	0.68576	0.900013	-0.270132	0.111076	0.321569	0.0558166	0.257287	0.129804	-0.39398	0.0174297	0.301183	0.0742565	-0.0753823	0.662145	0.422311	0.0102958
floral lily bois de rose woody lilac tea oil	clean and fresh, floral, tea-like with citrus and herbal nuances	alcohol	78-69-3	1089.11	16.3333	3.4533	Tetrahydrolinalool	C68	red	-0.174623	-0.170596	-0.114781	-0.019276	0.300524	-0.0366114	0.0953844	-0.245413	-0.135292	0.870734	-0.0323806	0.388854	-0.0285567	0.308387	0.31985	0.505033	0.911153	0.0749239	0.832117	0.580008	0.149111	0.431439	5.11441e-12	0.851287	0.0190848	0.868687	-0.351141	0.0357394	-0.0820423	0.634299	0.274885	0.10469	-0.518724	0.00119011	0.18985	0.267421	-0.570149	0.000283215	0.459937	0.00476802
fresh green fruity waxy rose woody magnolia tropical	floral fruity green tropical pear banana ylang fatty	ketone	3796-70-1	1456.83	26.6667	3.4461	Geranyl acetone	C144	grey	0.0600876	-0.326561	0.257716	-0.335072	-0.235998	0.642458	0.264427	0.354379	0.135233	-0.254279	0.0974221	0.222912	-0.350241	0.727752	0.0519098	0.129143	0.0457547	0.165845	2.39513e-05	0.119125	0.0339559	0.431642	0.13451	0.571903	0.191286	0.0362489	0.368799	0.0268717	-0.211721	0.215122	-0.169356	0.323431	0.468508	0.00395259	-0.381103	0.021835	0.167271	0.329513	-0.260295	0.125222
		alkene	693-62-9	1011.76	14.7333	2.60694	4-Undecene‚ (E)-	C44	red	-0.120837	-0.12896	-0.106884	-0.0175302	0.103742	-0.0463435	-0.103528	-0.151622	-0.0960083	0.933277	-0.0831032	-0.00707986	-0.0424157	0.482672	0.453503	0.534959	0.919172	0.547098	0.788398	0.547932	0.377374	0.577521	1.09886e-16	0.629907	0.967311	0.805974	-0.435427	0.00794818	-0.0494157	0.774721	0.165569	0.334527	-0.512498	0.001395	0.201192	0.239344	-0.487956	0.00253644	0.34921	0.0368394
fresh oily waxy peach coconut buttery sweet	fruity, creamy, peach and apricot with a syrupy, fatty nuance	lactone	706-14-9	1488.53	27.4667	1.43628	γ-Decalactone	C150	brown	0.49784	0.0353245	0.567535	-0.321211	-0.135754	0.228339	-0.107295	-0.206643	0.166765	-0.0327169	0.150978	-0.311179	0.0051515	0.00200424	0.837939	0.0003064	0.0561054	0.429853	0.180421	0.533382	0.226585	0.330998	0.84976	0.379428	0.064697	0.976212	0.50549	0.00166219	-0.609974	7.82916e-05	-0.814466	1.50712e-09	0.456445	0.00513968	-0.490424	0.00239314	0.59023	0.000151246	-0.576027	0.0002367
		non-acetate ester	16397-65-2	1858.76	35.5333	3.38568	2-Ethylhexyl 4-methylbenzoate	C172	turquoise	-0.229859	-0.142145	-0.138197	-0.0485215	0.394489	-0.105223	0.297615	-0.275081	-0.141043	0.461358	-0.0709259	0.613228	-0.0531981	0.177458	0.408247	0.42152	0.778695	0.0172723	0.54136	0.0779238	0.104432	0.411927	0.00462352	0.681032	6.99439e-05	0.757974	-0.295511	0.0801517	-0.0925735	0.591272	0.31017	0.0656155	-0.495339	0.0021287	0.175166	0.306862	-0.578331	0.000220418	0.486515	0.00262349
		cycloalkane	700-56-1	1185.62	19.2667	2.82078	2-Methyladamantane	C94	grey	0.0131328	-0.0593575	0.0801215	0.250107	0.340419	-0.650668	-0.300798	-0.211402	-0.218617	0.116755	0.113311	-0.218838	0.255403	0.939404	0.730937	0.642281	0.141242	0.0421984	1.7368e-05	0.0746457	0.21583	0.200204	0.497687	0.510542	0.199739	0.132736	-0.311588	0.0643277	0.222302	0.192535	0.293101	0.082763	-0.468232	0.00397686	0.531864	0.000842612	-0.314376	0.0618532	0.388667	0.0191475
citrus herbal terpene green woody peppery	terpenic, citrus lime with a fresh green note	terpene	99-83-2	1012.76	13.8816	2.85162	α-Phellandrene	C34	grey	0.0238974	-0.248753	-0.0835934	-0.293406	-0.190335	0.493365	-0.189707	0.191325	0.423344	-0.222918	0.00434569	-0.275858	-0.105329	0.889969	0.14348	0.627883	0.0824296	0.266178	0.00223168	0.267787	0.263652	0.0100918	0.191273	0.979932	0.103417	0.540953	0.150213	0.381873	-0.11648	0.498706	-0.116044	0.500327	0.403988	0.0145435	-0.259928	0.125774	0.192398	0.260931	-0.32583	0.0524678
fresh citrus terpene woody spice	terpy and rancid with slightly woody oxidized citrus notes. it has spice nuances of green pepper and oregano	terpene	99-87-6	964.614	11.9743	3.53904	Camphene	C16	black	0.776984	-0.397563	0.436352	-0.315389	-0.16873	0.167497	0.181492	-0.191041	0.237516	-0.182852	0.498165	-0.0370558	-0.260071	2.51961e-08	0.0163459	0.00780158	0.0609729	0.325249	0.32885	0.289441	0.264374	0.16306	0.285781	0.00198855	0.830109	0.125559	0.539935	0.000676797	-0.275167	0.104319	-0.34022	0.0423265	0.346664	0.0383309	-0.113465	0.509963	0.283322	0.0940431	-0.21743	0.202719
sweet tropical ocimene fennel ginger myrcene	fresh floral woody	alcohol	20053-88-7	1112.71	17.0667	1.2204	Hotrienol	C72	green	-0.236158	-0.00435749	-0.165445	0.807859	-0.100863	-0.188307	-0.158171	-0.138404	-0.146929	-0.0110205	-0.100555	-0.142099	0.371947	0.165549	0.979878	0.334894	2.58695e-09	0.558334	0.271399	0.356868	0.420818	0.392488	0.949136	0.559544	0.408399	0.0254997	-0.0656169	0.703784	0.534546	0.000783898	0.284035	0.0931823	-0.32252	0.0550549	0.358901	0.0315864	0.16046	0.349862	0.338793	0.0432556
pine terpene lilac citrus woody floral	citrus woody with a lemon and lime nuance	terpene	98-55-5	1212.84	20.0667	0.45168	α-Terpineol	C101	red	-0.148789	-0.168142	0.321294	0.354789	-0.0247584	-0.1495	0.00877847	-0.231642	-0.230136	0.560486	-0.175007	0.0358286	0.230171	0.386456	0.326963	0.0560385	0.033735	0.88603	0.384166	0.959475	0.174027	0.176923	0.000377622	0.307306	0.835658	0.176856	-0.00524009	0.975803	0.0792507	0.645913	0.0734598	0.670269	-0.389596	0.0188375	0.323248	0.0544771	-0.152863	0.373437	0.376947	0.0234401
dry musty	citronella soapy	ketone	1604-34-8	1409.29	25.4667	3.02418	2-Undecanone	C123	turquoise	-0.203191	-0.131107	-0.0977346	-0.0223677	0.386523	-0.0785791	0.186227	-0.250424	-0.131332	0.410424	0.00148065	0.567871	-0.0487523	0.23461	0.445954	0.570665	0.896973	0.0198797	0.64872	0.276827	0.140722	0.445167	0.0129089	0.993162	0.000303325	0.777669	-0.238812	0.160709	-0.0844494	0.624353	0.28295	0.0944944	-0.424382	0.00989007	0.147862	0.389454	-0.507718	0.00157274	0.433903	0.00819514
fruity wine waxy sweet apricot banana brandy pear	sweet, waxy, fruity and pineapple with creamy, fatty, mushroom and cognac notes	non-acetate ester	106-32-1	1201.15	19.7333	2.97936	Ethyl octanoate	C98	purple	0.147276	-0.310722	0.281722	-0.207285	-0.188776	0.461218	0.000625159	-0.197031	0.585504	-0.144765	-0.119944	-0.148928	-0.165654	0.391358	0.065112	0.0959954	0.225112	0.270188	0.0046376	0.997113	0.249403	0.000175956	0.399573	0.485937	0.386007	0.334274	0.458852	0.00488097	-0.394669	0.0172169	-0.462855	0.00447549	0.406193	0.013965	-0.296725	0.0788597	0.324649	0.0533795	-0.289022	0.0873339
		non-acetate ester	244074-78-0	1383.88	24.8	0.16638	Isobutyl 3-hydroxy-2,2,4-trimethylpentanoate	C133	magenta	-0.0869501	0.0769078	0.245689	-0.297446	-0.196397	0.220887	0.48136	0.261513	-0.195623	-0.159495	-0.157441	0.105521	-0.262023	0.614089	0.655725	0.14864	0.0781011	0.250962	0.195455	0.00295673	0.123401	0.252871	0.352803	0.359119	0.540208	0.122645	0.248776	0.143442	-0.174242	0.309459	-0.203077	0.234878	0.432896	0.00836179	-0.381729	0.0216012	0.141962	0.408856	-0.248204	0.144395
mild rose balsam cinnamyl		aromatic	122-99-6	1245.59	21	2.80806	Phenoxethol	C112	turquoise	-0.198319	-0.116337	-0.126464	-0.0447877	0.273047	-0.0873431	0.416335	-0.247772	-0.113849	0.369753	-0.0723519	0.663711	-0.0412368	0.246261	0.499237	0.462363	0.795348	0.107125	0.612482	0.011547	0.145118	0.508521	0.0264497	0.674967	1.02154e-05	0.811268	-0.202279	0.236761	-0.0839463	0.626426	0.281264	0.0965598	-0.390487	0.0185439	0.133365	0.438088	-0.482031	0.00291141	0.42	0.0107653
							Firm Qual	Q4	brown	-0.0829216	-0.127631	-0.766473	0.300127	0.210124	0.00615046	-0.0583109	0.180369	-0.222245	0.0298875	0.0830832	-0.281881	0.0854756	0.630659	0.458208	5.04605e-08	0.0753274	0.218683	0.971601	0.73551	0.292484	0.192652	0.862624	0.62999	0.0957996	0.620132	-0.426517	0.00948623	0.770353	3.92142e-08	0.647472	1.97048e-05	-0.408364	0.0134143	0.356763	0.0326893	-0.28802	0.0884857	0.385873	0.020106
							Tot Carotenoids	Cartot	yellow	0.303131	-0.174157	0.205399	-0.246623	-0.239093	0.36038	-0.0554218	0.342074	0.297786	-0.220501	-0.0366498	-0.393033	-0.675748	0.0723115	0.3097	0.229455	0.147052	0.160202	0.0308419	0.748179	0.0411439	0.0777448	0.196256	0.831944	0.0177261	6.11495e-06	0.0946217	0.583055	-0.200888	0.24007	-0.343155	0.0404672	0.351699	0.0354269	-0.223937	0.189199	0.156092	0.363304	-0.34272	0.0407386
							Vitamin C	VC	brown	-0.0739964	-0.186943	0.6912	-0.302427	-0.0586242	0.454245	-0.0120713	-0.0491814	0.0379539	0.0489753	-0.20134	-0.0486317	-0.271529	0.667997	0.27495	3.05406e-06	0.0730103	0.73414	0.0053865	0.944294	0.775762	0.826054	0.776677	0.238991	0.778205	0.109169	0.41527	0.011783	-0.486297	0.00263693	-0.441713	0.00699622	0.450293	0.00585561	-0.511611	0.00142657	0.272532	0.107816	-0.203142	0.234724
green fruity apple banana pineapple cognac	waxy green fruity apple, pear and pineapple with a slight waxy floral aftertaste	non-acetate ester	56922-74-8	1252.66	21.1291	3.0084	trans-2-Hexenyl valerate	C110	green	-0.208786	-0.00139424	-0.140394	0.678657	-0.109427	-0.166243	0.0614374	-0.169695	-0.14307	-0.000993261	-0.0600484	0.251559	0.420772	0.221696	0.993561	0.414106	5.38279e-06	0.52523	0.332536	0.721877	0.322451	0.405172	0.995413	0.727923	0.138872	0.0106065	0.0854902	0.620072	0.449461	0.00595864	0.336753	0.0446118	-0.258211	0.128384	0.296154	0.0794656	0.0980879	0.569266	0.342297	0.0410039
ethereal fruity banana pear banana apple	sweet, fruity, pear overripe banana	acetate ester	628-63-7	920.331	10.8667	3.52476	Amyl acetate	C6	brown	0.361601	-0.058579	0.684849	-0.138984	-0.118511	-0.209397	-0.116901	-0.119849	-0.161617	-0.0662056	0.140707	0.0180924	0.346306	0.0302377	0.734337	4.08319e-06	0.418854	0.491198	0.220316	0.497147	0.486284	0.346351	0.701248	0.413055	0.916589	0.0385444	0.453874	0.00542913	-0.255244	0.132987	-0.320577	0.0566198	0.230459	0.176299	-0.0688516	0.68989	0.284967	0.0920673	-0.261034	0.124115
green ethereal fruity ketonic metallic fermented pineapple banana	cognac citrus fruity pineapple banana pear tropical	ketone	108-83-8	979.457	12.8	3.0852	Isovalerone	C21	grey	0.16465	-0.058555	-0.0262868	-0.30234	-0.21298	-0.153303	-0.231052	0.115261	0.155625	-0.240145	0.112917	-0.203507	-0.256731	0.337254	0.734442	0.879044	0.0730964	0.212342	0.372046	0.175158	0.503244	0.364758	0.158315	0.512023	0.233867	0.130665	0.0503015	0.77079	-0.0376058	0.827625	0.0229063	0.894506	0.272754	0.107518	0.0535691	0.756337	-0.0424529	0.805807	-0.151223	0.378646
waxy green sweet orange aldehydic vegetable herbal	green, fruity, waxy, citrus, aldehydic and fatty	non-acetate ester	111-11-5	1130.38	17.6	3.19014	Methyl octanoate	C76	black	0.827491	-0.391814	0.268188	-0.272028	-0.00801298	0.147693	0.245628	-0.243607	0.463545	-0.0794001	0.203858	-0.0775374	-0.165183	4.86613e-10	0.0181138	0.113772	0.108494	0.963006	0.390001	0.148743	0.152221	0.00440856	0.64529	0.233043	0.653083	0.335671	0.463731	0.00439075	-0.324106	0.0538028	-0.441915	0.00696727	0.130006	0.449816	0.0648115	0.707259	0.124334	0.469994	-0.224307	0.188451
		alkane	17302-28-2	1057.97	15.3333	2.59302	2,6-Dimethylnonane	C40	blue	-0.30581	0.531894	-0.259962	0.0636761	0.275832	-0.250049	0.0589683	-0.201646	-0.224303	0.00956813	-0.157526	0.24197	0.0529943	0.069703	0.000841932	0.125723	0.712167	0.10345	0.141338	0.732636	0.238262	0.188459	0.955833	0.358855	0.15508	0.758874	-0.272873	0.107358	0.00418827	0.980659	0.151849	0.376652	-0.246198	0.147772	0.100125	0.561234	-0.265668	0.117338	0.211792	0.214965
		terpene	21441-72-5	1426.02	26.0667	2.74818	Cedr-8-en-15-ol	C142	tan	0.292415	-0.135285	0.0907524	-0.248031	-0.104972	-0.0047323	0.0224533	-0.145852	0.308036	-0.210761	0.65053	-0.217834	-0.069941	0.0835186	0.431462	0.59862	0.144684	0.542331	0.978147	0.896581	0.396004	0.0675914	0.217257	1.74633e-05	0.20186	0.685233	0.203928	0.23288	-0.123656	0.47244	-0.157625	0.358549	0.234774	0.168116	0.0233709	0.892379	0.12909	0.453043	-0.193017	0.259371
		alkane	1632-70-8	1151.92	18.2499	2.55822	Methylundecane	C83	grey	0.364447	0.169668	-0.0371265	-0.227442	-0.10416	0.249	0.0391591	0.28394	-0.202652	-0.133688	-0.0897557	-0.105315	-0.234549	0.0288679	0.322528	0.82979	0.182186	0.545475	0.14307	0.820618	0.0932975	0.23588	0.436972	0.602659	0.541004	0.168536	0.00563756	0.973968	-0.0804852	0.640767	-0.232263	0.172845	0.251078	0.139654	-0.283002	0.0944307	0.187367	0.273843	-0.366957	0.0277023
		alkane	1636-44-8	1145.85	18.0667	2.56098	4-Ethyldecane	C81	red	-0.274261	0.33305	-0.135132	-0.0226678	0.307884	0.130906	-0.13369	-0.152264	-0.194887	0.518011	-0.176763	-0.00200777	-0.152674	0.105511	0.0471613	0.431988	0.895598	0.0677343	0.446658	0.436964	0.375334	0.254696	0.00121216	0.302403	0.990728	0.374033	-0.342899	0.0406266	-0.257935	0.128807	-0.148186	0.388405	-0.109492	0.524984	-0.440076	0.00723418	0.0244688	0.887354	0.0325243	0.850635
		alkane	17312-54-8	1126.7	17.489	2.58342	3,7-Dimethyldecane	C75	greenyellow	0.0656342	-0.0127606	-0.118942	-0.0929575	0.638591	-0.0640762	-0.0791832	-0.175121	-0.0943409	0.289573	0.34037	0.0396467	-0.037303	0.70371	0.941118	0.489612	0.589727	2.77755e-05	0.710436	0.646195	0.306986	0.584178	0.0867052	0.0422301	0.818422	0.828992	-0.314073	0.0621188	-0.136089	0.428706	0.00356724	0.983526	-0.289316	0.0869982	-0.0155593	0.928235	-0.214974	0.207993	0.108155	0.530085
harsh terpene aromatic minty		terpene	7785-70-8	936.905	11.4086	2.73696	α-Pinene	C24	black	0.753464	-0.170605	0.0280616	-0.0409245	-0.12722	-0.073792	-0.00931816	-0.0913508	-0.084508	-0.147208	0.366118	-0.203986	0.26921	1.13602e-07	0.319824	0.870944	0.812672	0.459667	0.668862	0.956985	0.596201	0.624112	0.391578	0.0280875	0.232743	0.112349	0.383673	0.0208886	0.177079	0.301524	-0.0929748	0.589658	0.0592581	0.731371	0.164582	0.337455	0.243299	0.152755	-0.160244	0.350519
coconut creamy sweet milky coumarin	creamy, milky, lactonic and dairy with an oily, coconut nuance	lactone	3301-94-8	1519.33	28.2	1.46022	δ-Nonalactone	C156	black	0.488183	0.328262	-0.0719645	-0.129904	-0.0397931	-0.115071	-0.140533	-0.0445091	-0.115027	-0.0960144	0.339457	-0.117019	0.168982	0.00252295	0.0506292	0.676613	0.450175	0.817763	0.50395	0.413636	0.796594	0.504116	0.577497	0.042821	0.49671	0.324517	0.061713	0.720679	-0.0975108	0.571551	-0.252854	0.136783	0.169883	0.321905	-0.254733	0.133791	0.368143	0.0271652	-0.383436	0.0209745
		alkane	14676-29-0	937.195	11.4181	2.59848	3-Ethyl-2-methylheptane	C11	black	0.822566	-0.235972	-0.093609	-0.178799	-0.125776	0.126222	-0.0117219	-0.0762476	0.420721	-0.137847	0.217763	-0.171489	-0.18922	7.54171e-10	0.165894	0.587111	0.296776	0.464821	0.463225	0.945904	0.6585	0.010617	0.42271	0.202012	0.317285	0.269041	0.212184	0.214096	-0.0906484	0.599041	-0.22272	0.191678	0.0976208	0.571116	0.0560788	0.745292	0.148819	0.386357	-0.207166	0.225385
sweet green fruity apple unripe fruit apple skin strawberry	green, fruity, apple meat, with ripe, waxy pear nuances	non-acetate ester	10032-13-0	1246.44	21.0243	2.90658	Hexyl isovalerate	C109	turquoise	-0.256123	0.0654391	0.0258758	-0.051672	0.295016	-0.08026	0.111465	-0.130567	-0.0064395	0.316552	-0.0511978	0.505329	-0.000564608	0.131611	0.704551	0.880922	0.764719	0.0806827	0.641705	0.517497	0.447846	0.970267	0.0599752	0.766818	0.00166883	0.997392	-0.18733	0.273941	-0.189599	0.268064	0.167865	0.327773	-0.237191	0.163653	0.103513	0.54799	-0.399	0.0159274	0.252082	0.138025
fatty green cucumber aldehydic citrus	green, soapy, cucumber / melon-like with an aldehydic / fatty nuance	aldehyde	18829-56-6	1172.36	18.8667	3.61872	2-Nonenal‚ (E)-	C100	brown	-0.15772	-0.125538	0.610726	-0.21529	-0.149287	-0.0503126	0.14898	-0.130423	-0.113348	-0.102187	-0.0541592	0.328484	-0.127242	0.358257	0.465671	7.6288e-05	0.207308	0.38485	0.770741	0.38584	0.448349	0.510403	0.553156	0.753736	0.0504643	0.459591	0.355286	0.0334693	-0.303399	0.0720472	-0.0684118	0.691773	0.342351	0.0409699	-0.174796	0.307898	0.0448654	0.795	0.0350952	0.838977
		non-acetate ester	5451-87-6	1371.45	24.4667	2.83152	2-Ethylhexyl pentanoate	C134	blue	-0.182741	0.520615	-0.156947	-0.0917308	-0.0735673	0.211758	-0.122061	0.565821	-0.153379	-0.10739	-0.162003	-0.113303	0.041356	0.286077	0.00113338	0.360647	0.594667	0.669813	0.215039	0.478214	0.000322519	0.371805	0.533016	0.345186	0.51057	0.810732	-0.140236	0.414636	0.0134637	0.93788	-0.111058	0.519037	0.207381	0.224894	-0.383519	0.0209446	0.165545	0.334599	-0.392867	0.0177786
herbal coconut sweet coumarin tobacco	sweet, creamy, vanilla-iike with green lactonic powdery nuances	lactone	695-06-7	1074.57	15.8667	3.588	γ-Caprolactone	C60	black	0.752603	-0.067166	0.0379541	-0.267793	0.000589358	0.0269402	-0.0419022	-0.14058	0.249013	0.050753	0.35443	-0.164344	-0.215726	1.19665e-07	0.697118	0.826053	0.114325	0.997278	0.876061	0.808279	0.413481	0.143049	0.768788	0.0339284	0.338164	0.206368	0.0642968	0.709482	-0.385973	0.0200709	-0.459826	0.00477952	0.121255	0.481147	-0.182808	0.285897	0.244618	0.150474	-0.370998	0.0259071
		alcohol	1454-85-9	1978.92	38.2	2.59542	1-Heptadecanol	C147	purple	-0.0314685	-0.0369487	-0.132415	-0.178282	-0.151497	0.00380166	-0.033807	0.0293976	0.580065	-0.197755	-0.0677002	0.0282749	-0.00425093	0.855432	0.830593	0.44139	0.298199	0.377771	0.982444	0.844814	0.864855	0.000208835	0.247633	0.694824	0.869972	0.98037	0.0349423	0.839669	-0.156035	0.363482	-0.0492278	0.775556	0.170323	0.320634	-0.00798043	0.963156	-0.021377	0.901514	-0.18777	0.272795
		non-acetate ester	1732-00-9	1121.55	17.3333	3.4881	Methyl 4-octenoate	C74	brown	0.191013	-0.198002	0.855352	-0.174532	-0.111017	-0.0360987	-0.137766	-0.0592469	0.382555	-0.0205927	-0.0981295	-0.0679686	-0.135647	0.264446	0.247031	3.0556e-11	0.308643	0.519193	0.834436	0.422984	0.73142	0.0212959	0.905111	0.569102	0.693673	0.430221	0.343065	0.0405231	-0.518982	0.00118224	-0.469354	0.00387915	0.226985	0.183091	-0.0453406	0.792876	0.131356	0.445081	-0.19044	0.265908
		cycloalkane	92-51-3	1321.73	23.1333	2.71758	Bicyclohexane	C127	pink	-0.123853	0.0535953	-0.070613	-0.0423392	-0.2162	0.130867	-0.0834354	0.692761	0.0865932	-0.258555	-0.211583	-0.233661	-0.074809	0.471729	0.756222	0.682366	0.806317	0.205349	0.446792	0.628535	2.84049e-06	0.615549	0.127858	0.215428	0.170201	0.664563	-0.101344	0.55645	0.195758	0.252537	0.0478571	0.781651	0.158717	0.355189	0.0157464	0.927374	-0.0427552	0.804451	-0.244226	0.151149
camphor		terpene	464-48-2	1159.93	18.6667	2.7594	L-camphor	C88	brown	-0.0920353	-0.108703	0.0424125	-0.105773	-0.0642512	0.230584	-0.0135137	-0.0542762	-0.0277756	-0.0370131	-0.0568952	-0.00283447	-0.0819352	0.593439	0.527991	0.805988	0.539237	0.709679	0.176057	0.93765	0.75322	0.872248	0.830302	0.741709	0.98691	0.634743	0.170518	0.320073	-0.0578399	0.73757	-0.0144654	0.933268	0.278423	0.100119	-0.318194	0.0585875	0.188953	0.26973	-0.0428334	0.8041
waxy clean green tropical fruity	fruity and waxy with a tropical fruit background	acetate ester	143-13-5	1315.61	22.9333	3.04554	Nonyl acetate	C126	purple	0.480952	-0.202586	-0.0189698	-0.149189	-0.0436691	-0.00291404	-0.171425	-0.0903294	0.727598	-0.13862	0.594067	-0.131015	-0.109569	0.00298467	0.236035	0.912559	0.385164	0.800355	0.986543	0.317466	0.600333	4.96649e-07	0.420087	0.000133528	0.446277	0.524691	0.0660862	0.701762	-0.200875	0.240101	-0.20003	0.242124	0.0720743	0.676146	0.0504624	0.770076	0.115939	0.500718	-0.21707	0.203487
sharp fruity green cortex hyacinth narcissus rummy unripe banana pear	green cortex unripe banana fruity pear cognac earthy leafy weedy	acetate ester	3681-82-1	1012.8	13.8828	3.55518	trans-3-Hexenyl acetate	C33	brown	0.0797509	-0.121041	0.920121	-0.100109	-0.0969054	-0.158339	-0.11	-0.034308	-0.0758974	-0.0207934	-0.0847285	-0.0653443	0.0513474	0.643826	0.481925	2.11314e-15	0.561297	0.573953	0.35635	0.52305	0.842543	0.659974	0.90419	0.623204	0.704959	0.766155	0.392669	0.0178413	-0.344325	0.0397442	-0.342951	0.0405938	0.19811	0.246769	-0.0173923	0.919806	0.130284	0.448838	-0.114643	0.50555
		cycloalkane	66660-38-6	1250.27	21.1333	2.69718	1-Ethyldecahydronaphthalene , (Z,E)	C108	pink	-0.187837	-0.0845934	-0.172527	-0.0537571	-0.0923283	0.0907769	-0.0746175	0.787628	-0.0981039	-0.149117	-0.1268	-0.11804	0.106949	0.272619	0.62376	0.31432	0.755508	0.592259	0.598521	0.665372	1.19931e-08	0.569203	0.385397	0.461162	0.492937	0.534711	-0.118658	0.490657	0.358951	0.0315611	0.297063	0.0785038	0.0415465	0.809877	0.0425803	0.805236	-0.157585	0.358674	-0.122624	0.476171
fruity woody animal		non-acetate ester	56423-43-9	1356.01	23.7333	2.86212	Heptyl isovalerate	C131	blue	-0.334351	0.775817	-0.240421	0.285778	-0.151944	-0.45329	-0.203639	-0.0172297	-0.225465	-0.171159	-0.158142	-0.190097	0.289115	0.0462525	2.72644e-08	0.157822	0.0911048	0.37635	0.00549677	0.233557	0.920553	0.186119	0.31823	0.356956	0.266788	0.0872277	-0.24579	0.148468	0.177293	0.300931	0.0212564	0.902067	-0.0137327	0.936641	0.0159198	0.926576	0.209413	0.220281	-0.064304	0.709451
		alkane	62016-18-6	1521.3	28.2667	2.51814	5-Ethyl-2-methyloctane	C49	pink	-0.337144	0.459913	-0.234735	-0.179103	-0.135327	-0.18323	-0.140569	0.631846	-0.140274	-0.197358	-0.171773	-0.146233	-0.189698	0.0443492	0.00477054	0.168189	0.295942	0.43132	0.284769	0.413516	3.57937e-05	0.414506	0.248603	0.316472	0.394758	0.267812	-0.361217	0.030427	0.114082	0.507651	0.136185	0.428377	0.17078	0.319319	-0.149558	0.383978	-0.128637	0.454643	-0.243658	0.152132
							Tot Sugars	Suc	turquoise	-0.109801	-0.323272	0.000311326	-0.352842	0.0404094	0.353317	0.350267	0.103883	0.00810002	0.181848	0.161568	0.304234	-0.0181803	0.523808	0.0544584	0.998562	0.0347929	0.814989	0.0345327	0.0362336	0.546552	0.962604	0.288481	0.346499	0.0712284	0.916185	0.158411	0.356128	-0.0865352	0.615787	0.0774054	0.653636	0.064089	0.710381	-0.08958	0.603372	-0.216088	0.205589	0.0274659	0.873662
sweet green fruity estry pineapple apple pear fatty	sweet fruity, apple with melon notes	non-acetate ester	540-07-8	1283.82	22.3333	2.92578	Amyl caproate	C120	yellow	-0.0490956	0.0980211	-0.0562295	0.103215	-0.0865255	-0.165497	-0.0937496	-0.0448394	-0.0814372	-0.07163	-0.100309	-0.117127	0.936131	0.776143	0.569531	0.74463	0.549147	0.615827	0.33474	0.586547	0.795116	0.63681	0.678035	0.56051	0.496308	5.34294e-17	0.288108	0.0883838	0.233269	0.170939	0.0258191	0.881181	0.00975709	0.954961	0.0948383	0.582189	0.194057	0.256764	-0.181517	0.289373
		non-acetate ester	1191-02-2	1315.61	22.9333	3.26256	Methyl 4-decenoate	C125	brown	0.0871871	-0.146473	0.945408	-0.135261	-0.0863527	-0.0991679	-0.0870324	-0.0273229	-0.0801678	0.0254522	-0.0813476	-0.025221	-0.0996273	0.61312	0.393974	3.98474e-18	0.431547	0.616534	0.565	0.613752	0.874314	0.642088	0.882858	0.637182	0.883915	0.563191	0.361103	0.0304829	-0.403682	0.0146253	-0.36508	0.0285702	0.206473	0.226974	-0.0352675	0.838197	0.102174	0.553206	-0.0879805	0.60988
sweet oily fruity green soapy pineapple coconut	sweet, fruity, waxy, pineapple, fruity and green with coconut and cognac nuances	non-acetate ester	2035-99-6	1451.55	26.5333	2.79516	Isoamyl caprylate	C143	yellow	-0.0381067	0.101243	-0.0546938	0.104466	-0.0851612	-0.162835	-0.0877205	-0.0336431	-0.0746548	-0.0726093	-0.100466	-0.115073	0.90334	0.825364	0.556848	0.751381	0.544291	0.621424	0.342679	0.610941	0.845558	0.665214	0.673874	0.559894	0.503944	4.73604e-14	0.283565	0.0937488	0.22959	0.17798	0.025412	0.883042	0.00960324	0.955671	0.0933429	0.588179	0.190997	0.264486	-0.178655	0.297172
fresh outdoor jasmin myrrh woody spice herbal	sweet, floral, green, herbal with a citrus nuance	terpene	1128-08-1	1142.52	18.4	2.67708	Dihydrojasmone	C97	brown	0.0611347	-0.157801	0.945652	-0.129074	-0.0886241	-0.118243	-0.0238694	-0.0684788	-0.0829255	0.0115121	-0.0510994	0.108129	-0.0925248	0.723193	0.358007	3.69943e-18	0.453097	0.607258	0.492186	0.890097	0.691486	0.630642	0.946871	0.767253	0.530185	0.591468	0.386049	0.0200446	-0.40507	0.0142571	-0.317221	0.0594067	0.202838	0.235441	-0.0400257	0.816715	0.0732423	0.67119	-0.0479505	0.781236
orris sweet winey cognac elderflower fatty		non-acetate ester	638-25-5	1488.53	27.4667	2.89332	Pentyl octanoate	C151	yellow	-0.0696003	0.0731548	-0.0493408	0.066226	-0.0799733	-0.15539	-0.102907	-0.0852982	-0.091247	-0.0687629	-0.0866562	-0.109364	0.952335	0.686688	0.67156	0.775054	0.701161	0.642899	0.36549	0.550347	0.620861	0.59662	0.69027	0.615291	0.525472	4.18554e-19	0.266291	0.116449	0.215604	0.20663	0.023864	0.890122	0.00901823	0.958369	0.0876566	0.611202	0.179362	0.295233	-0.167772	0.328045
		cycloalkane	16538-93-5	1440.99	26.2667	2.54214	Butylcyclooctane	C25	pink	-0.234097	-0.133048	-0.181304	-0.10525	-0.0796777	0.321349	-0.101115	0.908903	-0.0955788	-0.149216	-0.111894	-0.102897	-0.169083	0.169382	0.439189	0.28995	0.541255	0.644131	0.0559939	0.557347	1.80679e-14	0.579233	0.385078	0.515876	0.550385	0.324224	-0.250148	0.141175	0.347925	0.037586	0.349815	0.0364919	0.0466501	0.78703	0.0164198	0.924277	-0.26244	0.122029	-0.0811797	0.637879
		alkane	5911-04-6	969.939	12.4888	2.58864	3-Methylnonane	C28	grey	-0.00436826	-0.102087	0.00437816	-0.0281682	-0.152972	-0.577926	-0.215977	0.298154	-0.131929	-0.205672	0.125133	-0.212106	0.151422	0.979828	0.553546	0.979782	0.870458	0.373092	0.000223205	0.205827	0.0773606	0.443081	0.228823	0.467124	0.214268	0.378011	-0.060878	0.72431	0.281115	0.0967447	0.248428	0.14402	0.0370369	0.830194	0.241008	0.15678	-0.112045	0.515305	-0.060681	0.725167
fresh fruity orange peel	waxy, citrus peel, slightly soapy	aldehyde	2463-77-6	1376.43	24.6	3.52278	2-Undecenal	C135	magenta	0.0261261	0.0508514	-0.0887918	-0.118625	-0.0866699	0.216603	0.912706	-0.172578	-0.127185	-0.0366838	-0.0327078	0.706717	-0.0962078	0.879778	0.768352	0.606575	0.490778	0.615235	0.204484	9.01612e-15	0.314174	0.459792	0.83179	0.849802	1.45546e-06	0.576727	0.311989	0.0639669	-0.155889	0.363935	-0.109341	0.525557	0.159024	0.354246	-0.266085	0.116742	0.0744132	0.666235	-0.030189	0.861252
fresh green sweet fruity banana apple grassy	green fruity apple and pear, with fresh tropical nuances	acetate ester	3681-71-8	1010.22	13.8	3.6699	cis-3-Hexenyl Acetate	C35	red	0.390292	-0.200217	0.27169	0.0369916	-0.00957646	0.0647548	-0.0449561	-0.341541	0.0674271	0.441704	-0.106608	-0.158337	-0.0672527	0.0186076	0.241675	0.108951	0.830399	0.955794	0.707503	0.794595	0.0414811	0.695997	0.00699745	0.53602	0.356355	0.696746	0.0816702	0.635842	-0.279434	0.098841	-0.344166	0.039842	-0.187952	0.272322	0.12718	0.459811	0.00247984	0.988548	0.0155761	0.928157
peppery terpene spicy balsam plastic	woody, vegetative, citrus, fruity with a tropical mango and slight leafy minty nuances	terpene	123-35-3	989.652	13.1333	2.8803	β-Myrcene	C27	blue	0.0429981	0.427881	0.321865	0.0729668	-0.166171	0.0190239	0.235615	-0.0667051	-0.211219	-0.0172438	-0.165641	-0.125616	0.211257	0.803362	0.00923551	0.0555783	0.672358	0.332747	0.91231	0.166552	0.699099	0.216236	0.920488	0.334313	0.465392	0.216152	0.302182	0.0732539	-0.179111	0.295921	-0.471288	0.00371548	0.210354	0.218168	-0.283508	0.0938179	0.429181	0.00900178	-0.290594	0.0855495
		alkane	6117-97-1	1258.32	21.3628	2.54622	4-Methyldodecane	C115	brown	-0.252311	0.0339985	0.403928	-0.166879	-0.15424	-0.199805	-0.183955	0.176097	-0.11711	-0.167752	-0.056949	-0.160937	-0.160483	0.137655	0.843946	0.0145595	0.330661	0.369095	0.242667	0.282834	0.304257	0.496371	0.328102	0.741473	0.348411	0.34979	0.0071231	0.967112	-0.0690043	0.689236	0.051537	0.765316	0.221137	0.194937	0.0696155	0.686623	-0.0962096	0.576719	1.63584e-05	0.999924
		alkane	1560-93-6	1557.47	29.1333	2.51784	2-Methylpentadecane	C158	magenta	0.143182	-0.0779418	-0.0898336	-0.0636989	-0.105399	0.185412	0.89329	-0.150254	-0.0938149	-0.0612911	-0.0297948	0.443425	0.0709815	0.4048	0.651388	0.602343	0.712068	0.54068	0.278971	2.35076e-13	0.381743	0.586285	0.722513	0.863046	0.00675446	0.680795	0.38092	0.0219036	0.0436027	0.800652	-0.0119342	0.944926	0.0722035	0.675597	-0.0187978	0.913348	0.0180173	0.916934	0.029061	0.866389
fruity pineapple ether	fruity fatty	non-acetate ester	106-70-7	930.525	11.2	3.61368	Methyl caproate	C10	purple	0.242326	-0.13558	0.0234517	-0.112608	-0.0697794	0.0895433	-0.122078	-0.0710417	0.948108	-0.0885064	-0.0308229	-0.0913703	-0.0950519	0.154455	0.430451	0.892009	0.513183	0.685923	0.603521	0.478154	0.680539	1.71765e-18	0.607737	0.858367	0.596122	0.581335	0.0470621	0.785193	-0.326205	0.0521806	-0.295012	0.0806873	0.0891666	0.605051	-0.0284988	0.868951	0.0825639	0.632138	-0.227278	0.182511
		non-acetate ester	622-46-8	1015.72	13.9221	2.81298	Phenyl carbamate	C37	blue	-0.038718	0.639524	-0.0616031	-0.0911232	0.0114498	0.0577625	-0.0393741	0.0152696	-0.112798	-0.0142894	-0.0976357	-0.00782311	-0.071973	0.822607	2.68058e-05	0.721157	0.597121	0.947158	0.737909	0.81965	0.929567	0.51247	0.934078	0.571057	0.963882	0.676576	-0.0826732	0.631686	-0.325014	0.0530964	-0.430745	0.0087274	0.240469	0.157738	-0.559541	0.000388213	0.368496	0.0270069	-0.411033	0.0127627
		alkene	19883-27-3	1177.41	19.1333	2.92632	(3Z‚5E)-1‚3‚5-Undecatriene	C92	yellow	-0.117408	0.0478287	-0.0539173	0.0817139	-0.0692809	-0.130738	-0.104705	-0.0981996	-0.104472	-0.0341048	-0.0688512	-0.094792	0.845595	0.49527	0.781778	0.754802	0.635661	0.688054	0.447247	0.543365	0.568824	0.544266	0.843464	0.689892	0.582374	8.56468e-11	0.230688	0.175858	0.186778	0.275383	0.0206733	0.904741	0.00781249	0.963931	0.0759369	0.659808	0.155381	0.365519	-0.145341	0.39768
sweet oily green coriander		alcohol	1569-60-4	1024.82	13.6	1.20948	Sulcatol	C32	yellow	0.00332108	0.0825807	-0.0316043	0.03738	-0.0692174	-0.138069	-0.0700051	-0.0407027	-0.0497394	-0.0854353	-0.0825416	-0.0944024	0.787152	0.984663	0.632069	0.854814	0.828645	0.688325	0.421954	0.684959	0.813669	0.773284	0.620298	0.632231	0.583932	1.24092e-08	0.230476	0.176265	0.186607	0.275831	0.0206544	0.904827	0.00780533	0.963964	0.0758673	0.660101	0.155239	0.365964	-0.145207	0.398117
		alkane	1560-89-0	1764.59	33.82	2.51856	2-Methylheptadecane	C170	blue	-0.0765483	0.718613	-0.0208082	-0.079737	-0.0625725	0.0344961	-0.0155724	0.0918114	-0.112295	-0.0153788	-0.0972006	-0.0199632	-0.0591065	0.657236	7.98048e-07	0.904122	0.643884	0.716948	0.841691	0.928174	0.594342	0.514364	0.929065	0.572782	0.907998	0.732033	-0.0823047	0.633212	-0.323565	0.054227	-0.428825	0.00906523	0.239397	0.159655	-0.557048	0.000417449	0.366853	0.0277495	-0.409201	0.013207
		alkyne	928-49-4	1010.22	13.8	3.78102	3-Hexyne	C36	grey	0.296306	-0.103401	-0.060018	-0.0857733	-0.0692134	0.345501	0.231637	-0.0498703	-0.0597532	-0.054744	-0.0445543	-0.086069	-0.125141	0.0793039	0.548425	0.728056	0.61891	0.688342	0.0390283	0.174037	0.772703	0.72921	0.75116	0.796392	0.617697	0.467095	0.289431	0.0868666	0.042236	0.806781	-0.188498	0.270907	0.0884432	0.607994	-0.0282676	0.870005	0.0818942	0.634913	-0.0705181	0.68277
sweet waxy fruity apple grape oily brandy	waxy, fruity, sweet apple	non-acetate ester	110-38-3	1398.8	25.2	2.93556	Ethyl caprate	C137	turquoise	-0.0245388	0.441844	-0.0344246	-0.0984072	-0.0126011	0.138207	0.0226667	0.0870259	-0.112207	-0.0329629	-0.0971248	0.0477403	-0.0670075	0.887034	0.00697745	0.842015	0.568004	0.941853	0.421487	0.895603	0.613779	0.514694	0.848644	0.573082	0.782171	0.697799	-0.0822406	0.633477	-0.323313	0.0544257	-0.428491	0.00912516	0.23921	0.15999	-0.556614	0.000422734	0.366567	0.0278805	-0.408882	0.0132857
		cycloalkane	1501-82-2	1256.59	21.3333	2.59596	Cyclododecene	C114	brown	-0.0231834	0.012791	0.384304	0.104556	-0.180128	0.170675	-0.0473105	-0.158782	0.326276	-0.0453906	-0.113384	0.116721	0.0284864	0.893237	0.940978	0.0206616	0.543941	0.293141	0.31962	0.784086	0.354988	0.0521271	0.792653	0.510265	0.497812	0.869007	0.309582	0.066155	-0.255934	0.131906	-0.252197	0.13784	0.259331	0.126677	-0.254516	0.134134	0.339486	0.0428026	-0.0926709	0.59088
sweet fruity apple raspberry green banana	sweet, green, fruity, banana with fresh nuances	non-acetate ester	589-59-3	1044.17	15.1333	2.98938	Isobutyl isovalerate	C42	blue	-0.084531	0.793325	-0.027277	-0.0750619	-0.0593803	0.00132861	-0.0369315	0.070324	-0.111249	-0.00818385	-0.0962957	-0.0420403	-0.0591973	0.624017	7.9217e-09	0.874524	0.663496	0.730838	0.993864	0.830671	0.683598	0.518312	0.962218	0.576377	0.807659	0.731636	-0.0815385	0.636389	-0.320553	0.0566395	-0.424833	0.00980358	0.237168	0.163695	-0.551862	0.000484609	0.363438	0.0293475	-0.405391	0.014173
		alkane	17312-80-0	1251.51	21.1686	2.5356	2,4-Dimethylundecane	C102	yellow	-0.116881	0.0547028	-0.058745	0.109991	-0.0682097	-0.125641	-0.0963475	-0.0726071	-0.0996185	-0.023199	-0.0701561	-0.0925317	0.775469	0.497219	0.751342	0.733612	0.523086	0.692639	0.465302	0.576171	0.673883	0.563225	0.893166	0.684315	0.59144	2.79122e-08	0.227121	0.182821	0.18389	0.283007	0.0203537	0.906207	0.0076917	0.964488	0.0747628	0.664758	0.152979	0.373069	-0.143093	0.405095
fresh herbal lavender sweet mushroom	mushroom, ketonic, cheesy and moldy with a fruity nuance	ketone	106-68-3	995.768	13.3333	3.36438	3-Octanone	C17	yellow	-0.115959	0.0550057	-0.0588068	0.112091	-0.0675928	-0.124183	-0.0947702	-0.0694284	-0.0983783	-0.0219019	-0.0697698	-0.0916116	0.762479	0.500642	0.750009	0.733342	0.515134	0.695285	0.47054	0.582461	0.687423	0.568118	0.899108	0.685964	0.595148	6.5091e-08	0.225067	0.186918	0.182227	0.287459	0.0201696	0.907051	0.00762213	0.964809	0.0740867	0.667615	0.151595	0.377459	-0.141799	0.4094
		cycloalkane	932-40-1	911.336	10.5725	2.64918	trans-1‚2-Diethyl cyclopentane	C5	pink	0.118238	-0.207263	0.106966	-0.0599302	-0.124238	0.132282	-0.156896	0.718231	-0.126398	-0.150752	0.0894439	-0.139548	-0.178107	0.492206	0.225162	0.534644	0.728439	0.470339	0.441851	0.360806	8.13968e-07	0.462598	0.380148	0.603925	0.41695	0.298681	-0.0752047	0.662893	0.221825	0.193515	0.191977	0.261996	0.0421511	0.807161	0.104956	0.542395	-0.101842	0.554504	-0.0392136	0.820373
		alkane	926-82-9	920.998	10.9333	2.6085	3,5-Dimethylheptane	C29	tan	0.419366	-0.14498	-0.0511008	-0.0949769	0.0320032	-0.115517	-0.114828	-0.0709025	0.0573836	-0.102143	0.963575	-0.0878127	-0.0463502	0.0108973	0.398864	0.767247	0.581635	0.853002	0.502287	0.504859	0.681132	0.739569	0.553325	4.71876e-21	0.610565	0.788368	0.0442673	0.797676	0.0633013	0.713789	0.030819	0.858385	0.00740142	0.965828	0.103408	0.548397	0.0776608	0.652565	-0.0668728	0.698378
		cycloalkane	6976-28-9	1108.29	16.9333	2.5854	2-Cyclopropylhexane	C46	purple	0.242602	-0.122779	0.00452738	-0.107301	-0.0648245	0.0607265	-0.113409	-0.0668798	0.926318	-0.0857862	0.00254907	-0.0848084	-0.0871255	0.153972	0.475611	0.979093	0.533358	0.707202	0.724969	0.510172	0.698348	5.62112e-16	0.618857	0.988228	0.622875	0.613372	0.0437204	0.800125	-0.303042	0.0723997	-0.274063	0.105773	0.082835	0.631016	-0.0264752	0.878184	0.0767013	0.656593	-0.211139	0.216414
sweet anise licorice medicinal		ketone	104-46-1	1306.82	22.7333	0.4983	Anethole	C121	turquoise	-0.0686325	0.30654	-0.0691396	-0.105548	0.00138447	0.139295	0.28261	-0.0450329	-0.127642	-0.029478	-0.0770446	0.459046	-0.0630072	0.690828	0.0690055	0.688658	0.540106	0.993606	0.417804	0.0949077	0.794251	0.458169	0.864489	0.655151	0.00486055	0.715063	0.0181423	0.916359	-0.306292	0.0692413	-0.265688	0.117309	0.208476	0.2224	-0.490343	0.00239773	0.244765	0.150221	-0.251159	0.139521
		alkane	17302-36-2	1140.68	17.9107	2.55558	5-Ethyldecane	C79	blue	-0.0565761	0.531377	-0.0105241	-0.0736036	-0.0572214	0.0670167	0.0107788	0.102937	-0.0974021	-0.0213033	-0.0843096	0.0078274	-0.0505437	0.743109	0.000853675	0.951425	0.669659	0.740279	0.69776	0.95025	0.55023	0.571983	0.901852	0.624929	0.963862	0.769716	-0.0713893	0.679059	-0.280653	0.0973165	-0.371954	0.025497	0.207648	0.224284	-0.483171	0.00283573	0.3182	0.0585825	-0.354932	0.0336586
							b-criptoxanthin	Car2	yellow	-0.191173	-0.110157	0.0279545	-0.142773	0.172191	0.311856	0.184269	0.201427	-0.226392	0.197276	-0.147674	0.128976	-0.730893	0.26404	0.522455	0.871432	0.406157	0.315278	0.0640862	0.281999	0.238783	0.184268	0.248805	0.390065	0.453445	4.15419e-07	-0.218465	0.200525	-0.0693319	0.687835	0.0922352	0.592634	-0.010591	0.951116	-0.21148	0.215657	-0.269909	0.111382	0.185584	0.278518
sweet floral nut skin peppery herbal tropical	citrus terpenic tropical spicy nutty nut flesh	terpene	673-84-7	1134.8	17.7333	3.04074	Allo-Ocimene	C77	grey	-0.217109	-0.185442	-0.205134	0.00276676	-0.0732749	0.69044	0.0944396	0.296257	-0.172114	0.115915	-0.215778	-0.0923269	-0.010362	0.203402	0.278892	0.23007	0.987223	0.671051	3.16325e-06	0.583783	0.0793562	0.315496	0.500807	0.206256	0.592264	0.952172	0.0826762	0.631674	0.247173	0.146123	0.118427	0.49151	0.141712	0.40969	-0.286542	0.0902054	0.0753981	0.662078	-0.010393	0.952029
fresh citrus terpene woody spice	terpy and rancid with slightly woody oxidized citrus notes. it has spice nuances of green pepper and oregano	aromatic	99-87-6	1064.2	15.5333	3.18036	p-Cymene	C47	tan	0.302219	-0.162234	-0.0643092	-0.0797807	-0.0127875	-0.0711794	0.147659	-0.146264	-0.00195871	-0.0416071	0.803968	0.425433	-0.0518929	0.0732169	0.344488	0.709429	0.643702	0.940994	0.679953	0.390112	0.394657	0.990954	0.809604	3.52245e-09	0.00968949	0.763741	0.150445	0.381133	0.0147939	0.931756	0.154598	0.367969	0.0114078	0.947352	0.068128	0.69299	-0.0224467	0.896611	0.0696346	0.686542
powerful green fatty fruity	ketonic, with a cheese-like creamy character	ketone	106-35-4	893.452	10	3.82812	3-Heptanone	C3	blue	-0.137888	0.65562	-0.0547357	-0.0755128	-0.0778466	-0.0154843	0.305078	-0.0458613	-0.116595	-0.0147218	-0.0828955	0.412953	-0.047058	0.422569	1.42406e-05	0.751197	0.661595	0.651787	0.928579	0.0704081	0.79055	0.498283	0.932088	0.630766	0.0123104	0.785211	0.0288801	0.867213	-0.288284	0.0881814	-0.232832	0.171765	0.193989	0.256934	-0.45697	0.0050823	0.217777	0.201981	-0.219654	0.198024
		ketone	5359-04-6	1340.78	23.4667	0.40974	p-Isopropenylacetophenone	C129	magenta	0.0838976	-0.130659	-0.086194	-0.0931883	-0.0906432	0.196841	0.983118	-0.203254	-0.0872939	-0.0404956	-0.0074506	0.629926	-0.0869929	0.626627	0.447523	0.617185	0.5888	0.599062	0.24987	1.15117e-26	0.234462	0.612683	0.814601	0.965601	3.84306e-05	0.613914	0.365562	0.0283452	-0.0178536	0.917686	0.0243001	0.888126	0.0735821	0.669751	-0.0457168	0.791196	-0.0517819	0.764232	0.109788	0.523855
fresh cucumber fatty green herbal banana waxy green leaf	sweet green citrus peel spicy cucumber oily fatty brothy	aldehyde	2548-87-0	1072.5	15.8	3.7911	2-Octenal‚ (E)-	C71	turquoise	-0.0360696	-0.0746404	0.128882	-0.0916815	-0.074019	0.1343	0.70802	-0.203938	-0.132271	0.0410047	0.0297956	0.852306	-0.0706092	0.834567	0.665275	0.453776	0.594866	0.667901	0.434854	1.36468e-06	0.232858	0.441889	0.812312	0.863042	4.24892e-11	0.682382	0.355064	0.0335876	-0.17798	0.299032	0.0205144	0.90547	0.115346	0.502925	-0.129601	0.45124	-0.0485741	0.778461	0.114631	0.505596
citrus tropical green terpene woody green	green, tropical, woody with floral and vegateble nuances	terpene	13877-91-3	1051.3	15.0667	2.99304	β-Ocimene	C50	grey	-0.0837448	0.133055	-0.221316	0.292227	-0.156707	-0.0293737	-0.135789	0.0996114	-0.00101007	-0.143125	-0.152639	-0.202888	-0.192183	0.627257	0.439163	0.194567	0.0837272	0.361391	0.864964	0.429733	0.563253	0.995335	0.404991	0.374144	0.235322	0.261475	-0.133475	0.437708	0.205786	0.228559	0.00687878	0.968239	-0.0189452	0.912672	0.0701999	0.684127	0.0695478	0.686912	0.00431064	0.980094
sweet spearmint herbal minty	sweet minty spearmint carvone caraway	terpene	6485-40-1	1264.31	21.5333	0.30792	Carvone	C117	turquoise	-0.112212	0.250387	-0.0727931	-0.102694	-0.0217808	0.124788	0.45424	-0.0969328	-0.134223	-0.0272145	-0.0626954	0.707342	-0.0533572	0.514675	0.140783	0.673094	0.551176	0.899663	0.468361	0.00538708	0.573845	0.435123	0.874809	0.716415	1.41124e-06	0.757272	0.0825687	0.632118	-0.287409	0.0891938	-0.153608	0.371083	0.183244	0.284731	-0.434887	0.00803495	0.159728	0.352091	-0.142737	0.406277
		cycloalkane	176-63-6	1048.35	15.0243	2.7093	Spiro[4.5]decane	C53	blue	-0.107682	0.292867	0.278071	-0.0963737	-0.115716	-0.321813	-0.141519	-0.00736278	-0.0664236	-0.137546	-0.102922	-0.129274	0.225571	0.531897	0.0830209	0.100567	0.576067	0.501547	0.0556201	0.410336	0.966006	0.70031	0.423733	0.550288	0.452392	0.185906	0.0768189	0.656099	-0.0368276	0.83114	0.00667537	0.969178	0.0928688	0.590084	0.19461	0.255384	-0.067153	0.697174	-0.0453914	0.792649
sweet fruity green ripe apple jammy tropical	green, fruity apple	non-acetate ester	659-70-1	1112.71	17.0667	2.93358	Isoamyl valerianate	C70	blue	-0.264883	0.593702	-0.160461	0.244442	-0.111643	-0.293369	-0.03191	-0.0455808	-0.209027	-0.0969967	-0.0954471	0.0674666	0.192242	0.118466	0.000135127	0.349857	0.150777	0.516824	0.0824697	0.853425	0.791803	0.221152	0.573591	0.579758	0.695827	0.261327	-0.146301	0.394534	0.0815338	0.636408	0.0242128	0.888525	0.0232499	0.892933	-0.0509784	0.76779	0.154908	0.367	-0.0489959	0.776586
		aromatic	83-32-9	1515.74	28.1333	0.9492	Acenaphthene	C155	magenta	0.0673796	-0.126805	-0.0861652	-0.0915083	-0.0903504	0.186969	0.981903	-0.205986	-0.0882994	-0.0410394	-0.00850718	0.67144	-0.0820125	0.696201	0.461146	0.617303	0.595565	0.600247	0.274882	3.71619e-26	0.228096	0.60858	0.812155	0.960726	7.36755e-06	0.634423	0.358892	0.0315915	-0.0224842	0.89644	0.0421217	0.807294	0.0695855	0.686751	-0.0455797	0.791808	-0.0616422	0.720987	0.121628	0.479788
sweet floral fruity jasmin fresh	fruity, sweet, with balsamic and jasmin floral undernotes	acetate ester	140-11-4	1173.92	19.0765	1.32258	Benzyl acetate	C91	turquoise	-0.134882	0.0540861	0.157687	-0.0909958	-0.0577193	0.0687915	0.513755	-0.163662	-0.139185	0.0386466	-0.00244432	0.919067	-0.0441363	0.432851	0.754058	0.358359	0.597636	0.738099	0.690147	0.0013513	0.340201	0.418175	0.822929	0.988712	2.61914e-15	0.798262	0.249173	0.142783	-0.274316	0.105439	-0.0104068	0.951966	0.141698	0.409738	-0.242739	0.153733	0.00157815	0.992712	0.0531745	0.758079
waxy soapy creamy coconut mushroom	waxy, creamy, fatty with soapy, coconut nuances	non-acetate ester	111-82-0	1529.65	28.4667	3.00642	Methyl laurate	C157	turquoise	-0.0852258	-0.125417	0.403829	-0.0993624	-0.0858763	-0.0162055	0.510488	-0.171428	-0.10842	0.0370062	-0.0321652	0.821445	-0.0382579	0.621159	0.466104	0.0145859	0.564234	0.618487	0.925262	0.00146746	0.317458	0.529072	0.830333	0.852266	8.31743e-10	0.824682	0.351465	0.0355575	-0.256517	0.130996	0.020798	0.904169	0.108838	0.527477	-0.0462768	0.788695	-0.0857906	0.618839	0.151683	0.37718
fruity green apple banana sweet	fruity, green, fresh, sweet, banana peel, apple and pear	acetate ester	142-92-7	1016.45	14	3.35838	Hexyl acetate	C39	brown	0.317927	-0.334157	0.589904	-0.064501	0.0920763	0.130853	0.131924	-0.264636	-0.163122	0.0608162	0.18746	-0.161068	0.0508098	0.0588119	0.0463868	0.000152844	0.7086	0.593274	0.446842	0.443099	0.118823	0.341817	0.724579	0.273602	0.348014	0.768537	0.466149	0.004164	-0.114751	0.505145	-0.284454	0.0926805	0.047101	0.785019	0.0725299	0.674211	0.117221	0.495961	0.0341553	0.843235
fresh green melon waxy honeydew cantaloupe cucumber clean	waxy, cucumber, honeydew, green watermelon	alcohol	35854-86-5	929.722	11.1737	2.6235	cis-6-Nonenol	C9	blue	-0.183084	0.85132	-0.117247	-0.119454	-0.0642195	-0.171077	-0.105624	0.0113076	-0.115069	-0.0793465	-0.0875963	-0.0994691	-0.059931	0.285159	4.72001e-11	0.495864	0.487732	0.709816	0.318466	0.539814	0.947813	0.50396	0.645513	0.611448	0.563814	0.728435	-0.191754	0.262562	-0.187556	0.273351	-0.183897	0.282988	0.173933	0.310332	-0.248868	0.143289	0.119011	0.489359	-0.248541	0.143833
dry musty	citronella soapy	ketone	1604-34-8	1409.29	25.4667	3.02418	Tetrahydrogeranylacetone	C139	turquoise	-0.155503	0.159739	-0.0557588	-0.0800364	-0.047938	0.0966152	0.558607	-0.139653	-0.129701	-0.00330791	-0.0182702	0.904281	-0.0352141	0.365138	0.352058	0.746697	0.642636	0.781291	0.575106	0.000398941	0.416596	0.450887	0.984724	0.915772	4.0407e-14	0.838439	0.149819	0.383138	-0.230816	0.175612	-0.00143226	0.993385	0.13139	0.444964	-0.317115	0.059497	0.0391593	0.820618	0.00377859	0.98255
		aromatic	95-13-6	1062.12	15.4667	0.21774	Indene	C55	brown	-0.369124	0.134274	-0.108928	-0.182052	0.0691655	0.0145347	-0.016914	-0.150134	-0.163472	0.0408455	-0.103448	0.0972807	0.217308	0.0267273	0.434946	0.527135	0.28793	0.688547	0.932949	0.922004	0.382129	0.34077	0.813027	0.548242	0.572464	0.202978	-0.0268132	0.876641	-0.042705	0.804676	0.13732	0.424502	0.139271	0.417886	-0.193678	0.257713	-0.0352502	0.838275	0.0249054	0.885358
fatty waxy petal		non-acetate ester	124-10-7	1729.72	33.0667	2.87484	Methyl tetradecanoate	C171	turquoise	-0.100722	-0.110675	0.296809	-0.0888	-0.0826693	-0.0118658	0.572793	-0.178373	-0.0987474	0.0176565	-0.0330617	0.867137	-0.0290556	0.558886	0.520488	0.0787717	0.606542	0.631702	0.945241	0.000261361	0.297948	0.566659	0.918591	0.848196	7.92306e-12	0.866413	0.319966	0.0571197	-0.21501	0.207915	0.0700026	0.68497	0.0865756	0.615621	-0.0437519	0.799984	-0.103252	0.549004	0.170309	0.320674
		non-acetate ester	103-11-7	1231.56	20.6	3.10704	Ethylhexyl 2-propenoate	C103	turquoise	-0.128693	-0.11424	0.154806	-0.033819	0.0514644	-0.000575507	0.326038	-0.195727	-0.107155	0.198709	0.057569	0.746997	-0.032132	0.454444	0.507057	0.367318	0.84476	0.765637	0.997342	0.0523084	0.252613	0.53392	0.245315	0.738757	1.66987e-07	0.852417	0.145613	0.396786	-0.149733	0.383415	0.152583	0.374321	-0.0626493	0.716615	0.00910606	0.957964	-0.216	0.205777	0.244914	0.149964
coconut creamy waxy sweet buttery oily	coconut, creamy, waxy with fatty milky notes	lactone	104-61-0	1383.3	24.7845	1.77372	γ-Nonalactone	C136	turquoise	-0.154974	0.118863	-0.0623216	-0.077586	-0.0494643	0.0817556	0.607099	-0.155331	-0.119433	-0.0139838	-0.0244771	0.934509	-0.0293896	0.366791	0.489902	0.718037	0.652879	0.774505	0.635488	8.64052e-05	0.365675	0.487808	0.935485	0.887317	8.08185e-17	0.864892	0.16168	0.346161	-0.205146	0.230042	0.0403723	0.815155	0.11139	0.517779	-0.270869	0.110066	0.00436592	0.979839	0.0438016	0.799761
		alkane		1053.37	15.2667	2.59236	alkane 1	C52	blue	-0.123466	0.708416	-0.221282	0.209841	-0.15336	-0.189911	-0.222783	-0.0248572	-0.168291	-0.142936	-0.109418	-0.198282	0.0478161	0.473124	1.33815e-06	0.194637	0.219317	0.371866	0.267263	0.191549	0.885578	0.326528	0.405617	0.525265	0.24635	0.781834	-0.17392	0.310369	0.0764928	0.657469	-0.0755001	0.661648	0.113669	0.509198	-0.194553	0.255526	0.343816	0.0400574	-0.132901	0.4397
apple fresh fruity		non-acetate ester	25415-62-7	1148.06	18.1333	3.05862	n-Amyl isovalerate	C82	blue	-0.292947	0.492763	-0.194483	0.041538	-0.111337	-0.379263	-0.184867	-0.0765892	-0.151104	-0.150859	-0.106374	-0.155974	0.443391	0.0829329	0.00226389	0.2557	0.809915	0.517981	0.0225338	0.280412	0.657064	0.379026	0.379807	0.536921	0.363672	0.00675928	-0.137366	0.424343	0.183075	0.285183	0.140279	0.414492	-0.00968128	0.955311	0.184747	0.280731	-0.00634918	0.970684	-0.018527	0.914592
		non-acetate ester	35154-45-1	1240.91	20.8667	3.0705	cis-3-Hexenyl isovalerate	C107	yellow	-0.0858482	0.209939	0.263915	0.134667	-0.0566669	-0.12614	0.0237401	-0.32619	-0.0676091	-0.031587	-0.223371	-0.0781816	0.497525	0.618603	0.219098	0.119868	0.43359	0.74271	0.463517	0.890689	0.052192	0.695216	0.854893	0.19035	0.650384	0.00201957	0.250822	0.140071	-0.0738419	0.668651	-0.237052	0.163908	-0.0299658	0.862268	0.1382	0.421512	0.142543	0.406924	-0.0416438	0.809439
		alkene	19549-87-2	838.497	8.30571	2.68086	2‚4-Dimethyl-1-heptene	C1	tan	0.438769	-0.157964	-0.0962443	0.0234527	-0.0012024	-0.147124	-0.142959	-0.0766933	0.0370822	-0.120489	0.949674	-0.112611	-0.064205	0.00742921	0.357504	0.576582	0.892004	0.994447	0.391853	0.405542	0.656626	0.82999	0.483943	1.03277e-18	0.513171	0.709879	0.0083983	0.961228	0.15185	0.376649	0.0863918	0.616374	-0.056685	0.742631	0.171885	0.316152	0.0966862	0.574824	0.0121576	0.943896
							zeaxanthin/lutein	Car3	yellow	0.159732	-0.0397591	-0.0672662	-0.0194719	-0.0593641	0.183068	-0.126655	0.295027	0.0813302	-0.0812479	0.00104216	-0.228357	-0.604178	0.352081	0.817916	0.696688	0.910254	0.730908	0.285201	0.46168	0.0806705	0.637254	0.637595	0.995187	0.180386	9.54185e-05	-0.197838	0.247432	-0.0220239	0.898548	-0.0690014	0.689249	0.0490474	0.776357	-0.0824128	0.632764	-0.00965262	0.955443	-0.0962716	0.576473
		terpene		938.819	11.3606	2.68512	terpene 1	C31	blue	-0.204689	0.392398	-0.136826	-0.10934	-0.0696683	-0.247483	-0.0922778	-0.00346397	-0.0559152	-0.130471	-0.034409	-0.088674	-0.0228693	0.231104	0.0179274	0.426185	0.525561	0.686397	0.145603	0.592462	0.984003	0.74601	0.448181	0.842085	0.607055	0.894675	-0.218724	0.199979	0.0671906	0.697012	0.194924	0.254603	0.00785618	0.963729	0.236864	0.164252	-0.229471	0.178211	0.0663991	0.700415
		cycloalkane	2040-95-1	924.409	11	2.64066	Butylcyclopentane	C12	grey	-0.233706	0.207966	-0.139077	-0.112739	-0.085536	-0.528817	0.115235	0.00504659	-0.0548066	-0.130781	-0.0488198	0.193048	-0.025724	0.170115	0.223558	0.418542	0.512692	0.619884	0.000913982	0.503339	0.976696	0.750885	0.447096	0.777368	0.259294	0.881616	-0.148089	0.388719	0.0436236	0.800558	0.250344	0.140854	0.0100898	0.953427	0.213904	0.21032	-0.261831	0.122929	0.12755	0.458493
							Tot Phenols	P1	blue	0.464492	-0.714223	0.0250861	0.268956	-0.165537	0.348735	0.0242381	0.0435811	0.197374	-0.104053	0.243774	-0.16784	-0.214026	0.00431827	9.99663e-07	0.884531	0.1127	0.334622	0.0371138	0.88841	0.800749	0.248564	0.545891	0.151932	0.327844	0.210053	0.252197	0.13784	0.351026	0.0358042	0.140189	0.414793	-0.0576971	0.738196	0.22748	0.182111	0.123561	0.472781	0.175322	0.306422
		ketone	6064-27-3	1321.73	21.9333	2.98974	6-Dodecanone	C128	turquoise	-0.159435	-0.0750137	-0.0394644	-0.0308637	-0.0444043	0.0307915	0.593934	-0.205039	-0.0815084	0.0212185	0.0417922	0.975941	-0.00126635	0.352988	0.663699	0.819243	0.858182	0.797063	0.85851	0.000134111	0.23029	0.636514	0.902241	0.808773	4.497e-24	0.994152	0.213945	0.21023	-0.0725703	0.67404	0.243149	0.153018	0.0097998	0.954764	-0.0354928	0.837177	-0.165733	0.334041	0.237756	0.162623
		ketone	2345-27-9	1605.02	30.2667	3.10422	2-Tetradecanone	C162	turquoise	-0.159208	-0.073231	-0.0439467	-0.0341077	-0.0477546	0.0272868	0.618323	-0.20475	-0.0797007	0.0115273	0.0311167	0.981854	-0.000714913	0.353682	0.671238	0.799112	0.843451	0.782108	0.874479	5.84753e-05	0.230962	0.644036	0.946801	0.857031	3.8911e-26	0.996698	0.213643	0.210889	-0.072468	0.674474	0.242806	0.153616	0.00978599	0.954828	-0.0354428	0.837403	-0.165499	0.334732	0.23742	0.163234
hawthorn sweet mimosa coumarin cherry acetophenone	sweet, creamy, fruity, cherry and heliotropine-like	ketone	122-00-9	1205.83	19.8667	1.48914	1-p-Tolylethanone	C96	turquoise	-0.158711	-0.0756185	-0.0367253	-0.0288141	-0.042329	0.0326	0.577422	-0.204188	-0.0820809	0.0266569	0.0476846	0.967903	-0.00157569	0.355206	0.661149	0.831603	0.867514	0.806363	0.850291	0.000226716	0.232272	0.634139	0.877354	0.782419	5.67927e-22	0.992723	0.213057	0.212173	-0.0722692	0.675318	0.24214	0.154783	0.00975914	0.954952	-0.0353455	0.837844	-0.165045	0.336079	0.236769	0.164426
sweet floral oily fruity herbal jasmin	tropical, waxy, floral, rosy and honey-like with a fruity nuance and body	aldehyde	122-40-7	1663.11	31.7333	0.26124	Jasminal	C168	turquoise	-0.158639	-0.0723566	-0.0454485	-0.035154	-0.0488632	0.0259218	0.625592	-0.204069	-0.0787901	0.00800679	0.0271824	0.981325	-0.000514542	0.355426	0.674947	0.792394	0.838711	0.777176	0.880712	4.50437e-05	0.232551	0.647838	0.963035	0.874955	6.31656e-26	0.997624	0.212933	0.212447	-0.0722269	0.675498	0.241998	0.155032	0.00975343	0.954978	-0.0353249	0.837937	-0.164949	0.336365	0.236631	0.16468
		alcohol	18675-24-6	1734.76	33.1754	2.73678	2-Methyl-1-decanol	C138	turquoise	-0.155768	-0.0693848	-0.0491248	-0.0375768	-0.0515503	0.0220072	0.640801	-0.200673	-0.0756432	-0.00140519	0.0165082	0.972654	2.12204e-05	0.364311	0.687609	0.776013	0.827756	0.765257	0.898625	2.55269e-05	0.240584	0.661045	0.99351	0.92387	3.86763e-23	0.999902	0.209389	0.220335	-0.071025	0.68061	0.237971	0.162231	0.00959113	0.955727	-0.034737	0.840599	-0.162204	0.344579	0.232693	0.172028
		acetate ester	124-17-4	1371.45	24.4667	0.25698	Butyl carbitol acetate	C132	turquoise	-0.155206	-0.068899	-0.0495836	-0.0378522	-0.0518894	0.0214389	0.642402	-0.200022	-0.0751219	-0.00267739	0.0150453	0.970625	9.36183e-05	0.366068	0.689687	0.773975	0.826513	0.763757	0.90123	2.40028e-05	0.242145	0.663243	0.987635	0.930599	1.28545e-22	0.999568	0.20871	0.221869	-0.0707946	0.681592	0.237199	0.163638	0.00956001	0.95587	-0.0346243	0.84111	-0.161678	0.346168	0.231938	0.173463
oily cucumber melon citrus pumpkin nut meat	fatty, chicken, aldehydic, green, fried and potato	aldehyde	25152-84-5	1336.65	23.5333	0.08328	2‚4-Decadienal‚ (E‚E)-	C104	turquoise	-0.152482	-0.0666964	-0.0514012	-0.0389351	-0.053188	0.0189983	0.647589	-0.196808	-0.0727578	-0.00804259	0.008835	0.959765	0.000399115	0.374643	0.699137	0.765917	0.821628	0.758019	0.912428	1.96146e-05	0.249952	0.673244	0.962869	0.959214	2.48663e-20	0.998157	0.205356	0.229554	-0.0696569	0.686446	0.233387	0.170715	0.00940639	0.956579	-0.0340679	0.843631	-0.15908	0.354076	0.228211	0.180673
		non-acetate ester	42978-66-5	1489.92	27.5017	0.82086	Triethylene dimethacrylate	C152	turquoise	-0.139839	-0.0581355	-0.0553333	-0.0404033	-0.0561049	0.0110835	0.648862	-0.182322	-0.0633993	-0.0228997	-0.00894996	0.904847	0.00124444	0.415972	0.736277	0.748567	0.815016	0.745177	0.948846	1.86555e-05	0.287203	0.713365	0.894536	0.958684	3.66922e-14	0.994253	0.190241	0.266417	-0.06453	0.708474	0.216209	0.205328	0.00871405	0.959772	-0.0315604	0.855014	-0.147371	0.391049	0.211414	0.215803
oily waxy fatty orris		non-acetate ester	112-39-0	1944.43	37.2667	2.84208	Methyl hexadecanoate	C174	turquoise	-0.136447	-0.0716171	-0.0136733	-0.0104978	-0.0241551	0.0415822	0.406816	-0.177463	-0.0769548	0.0630454	0.0850971	0.815439	-0.00364263	0.42748	0.67809	0.936915	0.951546	0.88879	0.809716	0.013805	0.300459	0.655528	0.714898	0.621688	1.38926e-09	0.983178	0.185172	0.279607	-0.0628104	0.715917	0.210448	0.217958	0.00848183	0.960843	-0.0307194	0.858838	-0.143444	0.403934	0.20578	0.228573
fresh jasmin celery	fatty spicy floral	ketone	2345-28-0	1705.04	32.5333	3.06036	2-Pentadecanone	C169	turquoise	-0.13052	-0.0525035	-0.056396	-0.0401075	-0.0569195	0.00664618	0.63996	-0.171716	-0.0571755	-0.0298681	-0.0176824	0.861865	0.00164075	0.44801	0.761042	0.743899	0.816347	0.741603	0.969313	2.63627e-05	0.316635	0.74048	0.862713	0.918473	1.47156e-11	0.992423	0.179174	0.295748	-0.060776	0.724754	0.203632	0.233575	0.00820712	0.96211	-0.0297245	0.863366	-0.138798	0.419485	0.199115	0.244331
[truncated: 4 more columns]
